# Supplementary material for: Measuring the mass, volume, and density of microgram-sized objects in fluid
Source: PLoS One. 2017 Apr 5;12(4):e0174068. doi: 10.1371/journal.pone.0174068 (PMC5381818; doi:10.1371/journal.pone.0174068)
Supplement: S2 File — (ZIP) [file pone.0174068.s008.zip]

Archive with 130 entries (127 files):
- S2_File Bead/
- S2_File Bead/20141023T195233-freq.bin
- __MACOSX/
- __MACOSX/S2_File Bead/
- __MACOSX/S2_File Bead/._20141023T195233-freq.bin
- S2_File Bead/20141023T200819-freq.bin
- __MACOSX/S2_File Bead/._20141023T200819-freq.bin
- S2_File Bead/20141023T202405-freq.bin
- __MACOSX/S2_File Bead/._20141023T202405-freq.bin
- S2_File Bead/20141023T203951-freq.bin
- __MACOSX/S2_File Bead/._20141023T203951-freq.bin
- S2_File Bead/20141023T205537-freq.bin
- __MACOSX/S2_File Bead/._20141023T205537-freq.bin
- S2_File Bead/20141023T211123-freq.bin
- __MACOSX/S2_File Bead/._20141023T211123-freq.bin
- S2_File Bead/20141023T212709-freq.bin
- __MACOSX/S2_File Bead/._20141023T212709-freq.bin
- S2_File Bead/20141023T214255-freq.bin
- __MACOSX/S2_File Bead/._20141023T214255-freq.bin
- S2_File Bead/20141023T215841-freq.bin
- __MACOSX/S2_File Bead/._20141023T215841-freq.bin
- S2_File Bead/20141023T221427-freq.bin
- __MACOSX/S2_File Bead/._20141023T221427-freq.bin
- S2_File Bead/20141023T223013-freq.bin
- __MACOSX/S2_File Bead/._20141023T223013-freq.bin
- S2_File Bead/20141023T224559-freq.bin
- __MACOSX/S2_File Bead/._20141023T224559-freq.bin
- S2_File Bead/20141023T230145-freq.bin
- __MACOSX/S2_File Bead/._20141023T230145-freq.bin
- S2_File Bead/20141023T231731-freq.bin
- __MACOSX/S2_File Bead/._20141023T231731-freq.bin
- S2_File Bead/20141023T233317-freq.bin
- __MACOSX/S2_File Bead/._20141023T233317-freq.bin
- S2_File Bead/20141023T234903-freq.bin
- __MACOSX/S2_File Bead/._20141023T234903-freq.bin
- S2_File Bead/20141024T000449-freq.bin
- __MACOSX/S2_File Bead/._20141024T000449-freq.bin
- S2_File Bead/20141024T002035-freq.bin
- __MACOSX/S2_File Bead/._20141024T002035-freq.bin
- S2_File Bead/20141024T003621-freq.bin
- __MACOSX/S2_File Bead/._20141024T003621-freq.bin
- S2_File Bead/20141024T005207-freq.bin
- __MACOSX/S2_File Bead/._20141024T005207-freq.bin
- S2_File Bead/20141024T010753-freq.bin
- __MACOSX/S2_File Bead/._20141024T010753-freq.bin
- S2_File Bead/20141024T012339-freq.bin
- __MACOSX/S2_File Bead/._20141024T012339-freq.bin
- S2_File Bead/20141024T013925-freq.bin
- __MACOSX/S2_File Bead/._20141024T013925-freq.bin
- S2_File Bead/20141024T015511-freq.bin
- __MACOSX/S2_File Bead/._20141024T015511-freq.bin
- S2_File Bead/20141024T021057-freq.bin
- __MACOSX/S2_File Bead/._20141024T021057-freq.bin
- S2_File Bead/20141024T022643-freq.bin
- __MACOSX/S2_File Bead/._20141024T022643-freq.bin
- S2_File Bead/20141024T024229-freq.bin
- __MACOSX/S2_File Bead/._20141024T024229-freq.bin
- S2_File Bead/20141024T025816-freq.bin
- __MACOSX/S2_File Bead/._20141024T025816-freq.bin
- S2_File Bead/20141024T031402-freq.bin
- __MACOSX/S2_File Bead/._20141024T031402-freq.bin
- S2_File Bead/20141024T032948-freq.bin
- __MACOSX/S2_File Bead/._20141024T032948-freq.bin
- S2_File Bead/20141024T034534-freq.bin
- __MACOSX/S2_File Bead/._20141024T034534-freq.bin
- S2_File Bead/20141024T040120-freq.bin
- __MACOSX/S2_File Bead/._20141024T040120-freq.bin
- S2_File Bead/20141024T041706-freq.bin
- __MACOSX/S2_File Bead/._20141024T041706-freq.bin
- S2_File Bead/20141024T043252-freq.bin
- __MACOSX/S2_File Bead/._20141024T043252-freq.bin
- S2_File Bead/20141024T044838-freq.bin
- __MACOSX/S2_File Bead/._20141024T044838-freq.bin
- S2_File Bead/20141024T050424-freq.bin
- __MACOSX/S2_File Bead/._20141024T050424-freq.bin
- S2_File Bead/20141024T052010-freq.bin
- __MACOSX/S2_File Bead/._20141024T052010-freq.bin
- S2_File Bead/20141024T053556-freq.bin
- __MACOSX/S2_File Bead/._20141024T053556-freq.bin
- S2_File Bead/20141024T055142-freq.bin
- __MACOSX/S2_File Bead/._20141024T055142-freq.bin
- S2_File Bead/20141024T060728-freq.bin
- __MACOSX/S2_File Bead/._20141024T060728-freq.bin
- S2_File Bead/20141024T062314-freq.bin
- __MACOSX/S2_File Bead/._20141024T062314-freq.bin
- S2_File Bead/20141024T063900-freq.bin
- __MACOSX/S2_File Bead/._20141024T063900-freq.bin
- S2_File Bead/20141024T065446-freq.bin
- __MACOSX/S2_File Bead/._20141024T065446-freq.bin
- S2_File Bead/20141024T071032-freq.bin
- __MACOSX/S2_File Bead/._20141024T071032-freq.bin
- S2_File Bead/20141024T072618-freq.bin
- __MACOSX/S2_File Bead/._20141024T072618-freq.bin
- S2_File Bead/20141024T074204-freq.bin
- __MACOSX/S2_File Bead/._20141024T074204-freq.bin
- S2_File Bead/20141024T075750-freq.bin
- __MACOSX/S2_File Bead/._20141024T075750-freq.bin
- S2_File Bead/20141024T081336-freq.bin
- __MACOSX/S2_File Bead/._20141024T081336-freq.bin
- S2_File Bead/20141024T082922-freq.bin
- __MACOSX/S2_File Bead/._20141024T082922-freq.bin
- S2_File Bead/20141024T084508-freq.bin
- __MACOSX/S2_File Bead/._20141024T084508-freq.bin
- S2_File Bead/20141024T090054-freq.bin
- __MACOSX/S2_File Bead/._20141024T090054-freq.bin
- S2_File Bead/20141024T091640-freq.bin
- __MACOSX/S2_File Bead/._20141024T091640-freq.bin
- S2_File Bead/20141024T093226-freq.bin
- __MACOSX/S2_File Bead/._20141024T093226-freq.bin
- S2_File Bead/20141024T094812-freq.bin
- __MACOSX/S2_File Bead/._20141024T094812-freq.bin
- S2_File Bead/20141024T100358-freq.bin
- __MACOSX/S2_File Bead/._20141024T100358-freq.bin
- S2_File Bead/20141024T101944-freq.bin
- __MACOSX/S2_File Bead/._20141024T101944-freq.bin
- S2_File Bead/20141024T103530-freq.bin
- __MACOSX/S2_File Bead/._20141024T103530-freq.bin
- S2_File Bead/20141024T105116-freq.bin
- __MACOSX/S2_File Bead/._20141024T105116-freq.bin
- S2_File Bead/20141024T110702-freq.bin
- __MACOSX/S2_File Bead/._20141024T110702-freq.bin
- S2_File Bead/20141024T112248-freq.bin
- __MACOSX/S2_File Bead/._20141024T112248-freq.bin
- S2_File Bead/20141024T113834-freq.bin
- __MACOSX/S2_File Bead/._20141024T113834-freq.bin
- S2_File Bead/20141024T115151-freq.bin
- __MACOSX/S2_File Bead/._20141024T115151-freq.bin
- S2_File Bead/README.txt
- __MACOSX/S2_File Bead/._README.txt
- __MACOSX/._S2_File Bead
