# Supplementary material for: Measuring the mass, volume, and density of microgram-sized objects in fluid
Source: PLoS One. 2017 Apr 5;12(4):e0174068. doi: 10.1371/journal.pone.0174068 (PMC5381818; doi:10.1371/journal.pone.0174068)
Supplement: S2 File — (ZIP) [file pone.0174068.s008.zip › S2_File Bead/README.txt]

S2 File:

Raw resonance frequency data from measuring a 700 micron microbead using a vibrating glass tube sensor, from Fig 1E of "Measuring the Mass, Volume, and Density of Microgram-Sized Objects in Fluid" by Shirin Mesbah Oskui, Heran C. Bhakta, Graciel Diamante, Huinan Liu, Daniel Schlenk, and William H. Grover, PLOS ONE.

The data format is described in "S1 File" in Supporting Information.
