# Supplementary material for: Measuring the mass, volume, and density of microgram-sized objects in fluid
Source: PLoS One. 2017 Apr 5;12(4):e0174068. doi: 10.1371/journal.pone.0174068 (PMC5381818; doi:10.1371/journal.pone.0174068)
Supplement: S3 File — (ZIP) [file pone.0174068.s009.zip]

Archive with 148 entries (145 files):
- S3_File Zebrafish_embryo/
- S3_File Zebrafish_embryo/.DS_Store
- __MACOSX/
- __MACOSX/S3_File Zebrafish_embryo/
- __MACOSX/S3_File Zebrafish_embryo/._.DS_Store
- S3_File Zebrafish_embryo/20140731T143205-freq.bin
- __MACOSX/S3_File Zebrafish_embryo/._20140731T143205-freq.bin
- S3_File Zebrafish_embryo/20140731T144751-freq.bin
- __MACOSX/S3_File Zebrafish_embryo/._20140731T144751-freq.bin
- S3_File Zebrafish_embryo/20140731T150336-freq.bin
- __MACOSX/S3_File Zebrafish_embryo/._20140731T150336-freq.bin
- S3_File Zebrafish_embryo/20140731T151922-freq.bin
- __MACOSX/S3_File Zebrafish_embryo/._20140731T151922-freq.bin
- S3_File Zebrafish_embryo/20140731T153508-freq.bin
- __MACOSX/S3_File Zebrafish_embryo/._20140731T153508-freq.bin
- S3_File Zebrafish_embryo/20140731T155053-freq.bin
- __MACOSX/S3_File Zebrafish_embryo/._20140731T155053-freq.bin
- S3_File Zebrafish_embryo/20140731T160639-freq.bin
- __MACOSX/S3_File Zebrafish_embryo/._20140731T160639-freq.bin
- S3_File Zebrafish_embryo/20140731T162225-freq.bin
- __MACOSX/S3_File Zebrafish_embryo/._20140731T162225-freq.bin
- S3_File Zebrafish_embryo/20140731T163810-freq.bin
- __MACOSX/S3_File Zebrafish_embryo/._20140731T163810-freq.bin
- S3_File Zebrafish_embryo/20140731T165356-freq.bin
- __MACOSX/S3_File Zebrafish_embryo/._20140731T165356-freq.bin
- S3_File Zebrafish_embryo/20140731T170941-freq.bin
- __MACOSX/S3_File Zebrafish_embryo/._20140731T170941-freq.bin
- S3_File Zebrafish_embryo/20140731T172527-freq.bin
- __MACOSX/S3_File Zebrafish_embryo/._20140731T172527-freq.bin
- S3_File Zebrafish_embryo/20140731T174113-freq.bin
- __MACOSX/S3_File Zebrafish_embryo/._20140731T174113-freq.bin
- S3_File Zebrafish_embryo/20140731T175658-freq.bin
- __MACOSX/S3_File Zebrafish_embryo/._20140731T175658-freq.bin
- S3_File Zebrafish_embryo/20140731T181244-freq.bin
- __MACOSX/S3_File Zebrafish_embryo/._20140731T181244-freq.bin
- S3_File Zebrafish_embryo/20140731T182830-freq.bin
- __MACOSX/S3_File Zebrafish_embryo/._20140731T182830-freq.bin
- S3_File Zebrafish_embryo/20140731T184415-freq.bin
- __MACOSX/S3_File Zebrafish_embryo/._20140731T184415-freq.bin
- S3_File Zebrafish_embryo/20140731T190001-freq.bin
- __MACOSX/S3_File Zebrafish_embryo/._20140731T190001-freq.bin
- S3_File Zebrafish_embryo/20140731T191546-freq.bin
- __MACOSX/S3_File Zebrafish_embryo/._20140731T191546-freq.bin
- S3_File Zebrafish_embryo/20140731T193132-freq.bin
- __MACOSX/S3_File Zebrafish_embryo/._20140731T193132-freq.bin
- S3_File Zebrafish_embryo/20140731T194718-freq.bin
- __MACOSX/S3_File Zebrafish_embryo/._20140731T194718-freq.bin
- S3_File Zebrafish_embryo/20140731T200303-freq.bin
- __MACOSX/S3_File Zebrafish_embryo/._20140731T200303-freq.bin
- S3_File Zebrafish_embryo/20140731T201849-freq.bin
- __MACOSX/S3_File Zebrafish_embryo/._20140731T201849-freq.bin
- S3_File Zebrafish_embryo/20140731T203435-freq.bin
- __MACOSX/S3_File Zebrafish_embryo/._20140731T203435-freq.bin
- S3_File Zebrafish_embryo/20140731T205020-freq.bin
- __MACOSX/S3_File Zebrafish_embryo/._20140731T205020-freq.bin
- S3_File Zebrafish_embryo/20140731T210606-freq.bin
- __MACOSX/S3_File Zebrafish_embryo/._20140731T210606-freq.bin
- S3_File Zebrafish_embryo/20140731T212152-freq.bin
- __MACOSX/S3_File Zebrafish_embryo/._20140731T212152-freq.bin
- S3_File Zebrafish_embryo/20140731T213737-freq.bin
- __MACOSX/S3_File Zebrafish_embryo/._20140731T213737-freq.bin
- S3_File Zebrafish_embryo/20140731T215323-freq.bin
- __MACOSX/S3_File Zebrafish_embryo/._20140731T215323-freq.bin
- S3_File Zebrafish_embryo/20140731T220909-freq.bin
- __MACOSX/S3_File Zebrafish_embryo/._20140731T220909-freq.bin
- S3_File Zebrafish_embryo/20140731T222455-freq.bin
- __MACOSX/S3_File Zebrafish_embryo/._20140731T222455-freq.bin
- S3_File Zebrafish_embryo/20140731T224040-freq.bin
- __MACOSX/S3_File Zebrafish_embryo/._20140731T224040-freq.bin
- S3_File Zebrafish_embryo/20140731T225626-freq.bin
- __MACOSX/S3_File Zebrafish_embryo/._20140731T225626-freq.bin
- S3_File Zebrafish_embryo/20140731T231212-freq.bin
- __MACOSX/S3_File Zebrafish_embryo/._20140731T231212-freq.bin
- S3_File Zebrafish_embryo/20140731T232757-freq.bin
- __MACOSX/S3_File Zebrafish_embryo/._20140731T232757-freq.bin
- S3_File Zebrafish_embryo/20140731T234343-freq.bin
- __MACOSX/S3_File Zebrafish_embryo/._20140731T234343-freq.bin
- S3_File Zebrafish_embryo/20140731T235929-freq.bin
- __MACOSX/S3_File Zebrafish_embryo/._20140731T235929-freq.bin
- S3_File Zebrafish_embryo/20140801T001514-freq.bin
- __MACOSX/S3_File Zebrafish_embryo/._20140801T001514-freq.bin
- S3_File Zebrafish_embryo/20140801T003100-freq.bin
- __MACOSX/S3_File Zebrafish_embryo/._20140801T003100-freq.bin
- S3_File Zebrafish_embryo/20140801T004646-freq.bin
- __MACOSX/S3_File Zebrafish_embryo/._20140801T004646-freq.bin
- S3_File Zebrafish_embryo/20140801T010231-freq.bin
- __MACOSX/S3_File Zebrafish_embryo/._20140801T010231-freq.bin
- S3_File Zebrafish_embryo/20140801T011817-freq.bin
- __MACOSX/S3_File Zebrafish_embryo/._20140801T011817-freq.bin
- S3_File Zebrafish_embryo/20140801T013403-freq.bin
- __MACOSX/S3_File Zebrafish_embryo/._20140801T013403-freq.bin
- S3_File Zebrafish_embryo/20140801T014948-freq.bin
- __MACOSX/S3_File Zebrafish_embryo/._20140801T014948-freq.bin
- S3_File Zebrafish_embryo/20140801T020534-freq.bin
- __MACOSX/S3_File Zebrafish_embryo/._20140801T020534-freq.bin
- S3_File Zebrafish_embryo/20140801T022119-freq.bin
- __MACOSX/S3_File Zebrafish_embryo/._20140801T022119-freq.bin
- S3_File Zebrafish_embryo/20140801T023705-freq.bin
- __MACOSX/S3_File Zebrafish_embryo/._20140801T023705-freq.bin
- S3_File Zebrafish_embryo/20140801T025251-freq.bin
- __MACOSX/S3_File Zebrafish_embryo/._20140801T025251-freq.bin
- S3_File Zebrafish_embryo/20140801T030836-freq.bin
- __MACOSX/S3_File Zebrafish_embryo/._20140801T030836-freq.bin
- S3_File Zebrafish_embryo/20140801T032422-freq.bin
- __MACOSX/S3_File Zebrafish_embryo/._20140801T032422-freq.bin
- S3_File Zebrafish_embryo/20140801T034008-freq.bin
- __MACOSX/S3_File Zebrafish_embryo/._20140801T034008-freq.bin
- S3_File Zebrafish_embryo/20140801T035553-freq.bin
- __MACOSX/S3_File Zebrafish_embryo/._20140801T035553-freq.bin
- S3_File Zebrafish_embryo/20140801T041139-freq.bin
- __MACOSX/S3_File Zebrafish_embryo/._20140801T041139-freq.bin
- S3_File Zebrafish_embryo/20140801T042725-freq.bin
- __MACOSX/S3_File Zebrafish_embryo/._20140801T042725-freq.bin
- S3_File Zebrafish_embryo/20140801T044310-freq.bin
- __MACOSX/S3_File Zebrafish_embryo/._20140801T044310-freq.bin
- S3_File Zebrafish_embryo/20140801T045856-freq.bin
- __MACOSX/S3_File Zebrafish_embryo/._20140801T045856-freq.bin
- S3_File Zebrafish_embryo/20140801T051442-freq.bin
- __MACOSX/S3_File Zebrafish_embryo/._20140801T051442-freq.bin
- S3_File Zebrafish_embryo/20140801T053027-freq.bin
- __MACOSX/S3_File Zebrafish_embryo/._20140801T053027-freq.bin
- S3_File Zebrafish_embryo/20140801T054613-freq.bin
- __MACOSX/S3_File Zebrafish_embryo/._20140801T054613-freq.bin
- S3_File Zebrafish_embryo/20140801T060159-freq.bin
- __MACOSX/S3_File Zebrafish_embryo/._20140801T060159-freq.bin
- S3_File Zebrafish_embryo/20140801T061745-freq.bin
- __MACOSX/S3_File Zebrafish_embryo/._20140801T061745-freq.bin
- S3_File Zebrafish_embryo/20140801T063330-freq.bin
- __MACOSX/S3_File Zebrafish_embryo/._20140801T063330-freq.bin
- S3_File Zebrafish_embryo/20140801T064916-freq.bin
- __MACOSX/S3_File Zebrafish_embryo/._20140801T064916-freq.bin
- S3_File Zebrafish_embryo/20140801T070502-freq.bin
- __MACOSX/S3_File Zebrafish_embryo/._20140801T070502-freq.bin
- S3_File Zebrafish_embryo/20140801T072047-freq.bin
- __MACOSX/S3_File Zebrafish_embryo/._20140801T072047-freq.bin
- S3_File Zebrafish_embryo/20140801T073633-freq.bin
- __MACOSX/S3_File Zebrafish_embryo/._20140801T073633-freq.bin
- S3_File Zebrafish_embryo/20140801T075219-freq.bin
- __MACOSX/S3_File Zebrafish_embryo/._20140801T075219-freq.bin
- S3_File Zebrafish_embryo/20140801T080804-freq.bin
- __MACOSX/S3_File Zebrafish_embryo/._20140801T080804-freq.bin
- S3_File Zebrafish_embryo/20140801T082350-freq.bin
- __MACOSX/S3_File Zebrafish_embryo/._20140801T082350-freq.bin
- S3_File Zebrafish_embryo/20140801T083115-freq.bin
- __MACOSX/S3_File Zebrafish_embryo/._20140801T083115-freq.bin
- S3_File Zebrafish_embryo/README.txt
- __MACOSX/S3_File Zebrafish_embryo/._README.txt
- __MACOSX/._S3_File Zebrafish_embryo
