# Supplementary material for: Measuring the mass, volume, and density of microgram-sized objects in fluid
Source: PLoS One. 2017 Apr 5;12(4):e0174068. doi: 10.1371/journal.pone.0174068 (PMC5381818; doi:10.1371/journal.pone.0174068)
Supplement: S3 File — (ZIP) [file pone.0174068.s009.zip › S3_File Zebrafish_embryo/README.txt]

S3 File:

Raw resonance frequency data from measuring a healthy zebrafish embryo using a vibrating glass tube sensor, from Fig 2A of "Measuring the Mass, Volume, and Density of Microgram-Sized Objects in Fluid" by Shirin Mesbah Oskui, Heran C. Bhakta, Graciel Diamante, Huinan Liu, Daniel Schlenk, and William H. Grover, PLOS ONE.

The data format is described in "S1 File" in Supporting Information.
