# Supplementary material for: Measuring the mass, volume, and density of microgram-sized objects in fluid
Source: PLoS One. 2017 Apr 5;12(4):e0174068. doi: 10.1371/journal.pone.0174068 (PMC5381818; doi:10.1371/journal.pone.0174068)
Supplement: S4 File — (ZIP) [file pone.0174068.s010.zip]

Archive with 430 entries (427 files):
- S4_File Oregano_seed/
- S4_File Oregano_seed/.DS_Store
- __MACOSX/
- __MACOSX/S4_File Oregano_seed/
- __MACOSX/S4_File Oregano_seed/._.DS_Store
- S4_File Oregano_seed/20151029T114744-freq.bin
- __MACOSX/S4_File Oregano_seed/._20151029T114744-freq.bin
- S4_File Oregano_seed/20151029T120330-freq.bin
- __MACOSX/S4_File Oregano_seed/._20151029T120330-freq.bin
- S4_File Oregano_seed/20151029T121916-freq.bin
- __MACOSX/S4_File Oregano_seed/._20151029T121916-freq.bin
- S4_File Oregano_seed/20151029T123502-freq.bin
- __MACOSX/S4_File Oregano_seed/._20151029T123502-freq.bin
- S4_File Oregano_seed/20151029T125048-freq.bin
- __MACOSX/S4_File Oregano_seed/._20151029T125048-freq.bin
- S4_File Oregano_seed/20151029T130633-freq.bin
- __MACOSX/S4_File Oregano_seed/._20151029T130633-freq.bin
- S4_File Oregano_seed/20151029T132219-freq.bin
- __MACOSX/S4_File Oregano_seed/._20151029T132219-freq.bin
- S4_File Oregano_seed/20151029T133805-freq.bin
- __MACOSX/S4_File Oregano_seed/._20151029T133805-freq.bin
- S4_File Oregano_seed/20151029T135351-freq.bin
- __MACOSX/S4_File Oregano_seed/._20151029T135351-freq.bin
- S4_File Oregano_seed/20151029T140937-freq.bin
- __MACOSX/S4_File Oregano_seed/._20151029T140937-freq.bin
- S4_File Oregano_seed/20151029T142523-freq.bin
- __MACOSX/S4_File Oregano_seed/._20151029T142523-freq.bin
- S4_File Oregano_seed/20151029T144108-freq.bin
- __MACOSX/S4_File Oregano_seed/._20151029T144108-freq.bin
- S4_File Oregano_seed/20151029T145654-freq.bin
- __MACOSX/S4_File Oregano_seed/._20151029T145654-freq.bin
- S4_File Oregano_seed/20151029T151240-freq.bin
- __MACOSX/S4_File Oregano_seed/._20151029T151240-freq.bin
- S4_File Oregano_seed/20151029T152826-freq.bin
- __MACOSX/S4_File Oregano_seed/._20151029T152826-freq.bin
- S4_File Oregano_seed/20151029T154411-freq.bin
- __MACOSX/S4_File Oregano_seed/._20151029T154411-freq.bin
- S4_File Oregano_seed/20151029T155957-freq.bin
- __MACOSX/S4_File Oregano_seed/._20151029T155957-freq.bin
- S4_File Oregano_seed/20151029T161543-freq.bin
- __MACOSX/S4_File Oregano_seed/._20151029T161543-freq.bin
- S4_File Oregano_seed/20151029T163129-freq.bin
- __MACOSX/S4_File Oregano_seed/._20151029T163129-freq.bin
- S4_File Oregano_seed/20151029T164715-freq.bin
- __MACOSX/S4_File Oregano_seed/._20151029T164715-freq.bin
- S4_File Oregano_seed/20151029T170300-freq.bin
- __MACOSX/S4_File Oregano_seed/._20151029T170300-freq.bin
- S4_File Oregano_seed/20151029T171846-freq.bin
- __MACOSX/S4_File Oregano_seed/._20151029T171846-freq.bin
- S4_File Oregano_seed/20151029T173432-freq.bin
- __MACOSX/S4_File Oregano_seed/._20151029T173432-freq.bin
- S4_File Oregano_seed/20151029T175018-freq.bin
- __MACOSX/S4_File Oregano_seed/._20151029T175018-freq.bin
- S4_File Oregano_seed/20151029T180604-freq.bin
- __MACOSX/S4_File Oregano_seed/._20151029T180604-freq.bin
- S4_File Oregano_seed/20151029T182149-freq.bin
- __MACOSX/S4_File Oregano_seed/._20151029T182149-freq.bin
- S4_File Oregano_seed/20151029T183735-freq.bin
- __MACOSX/S4_File Oregano_seed/._20151029T183735-freq.bin
- S4_File Oregano_seed/20151029T185321-freq.bin
- __MACOSX/S4_File Oregano_seed/._20151029T185321-freq.bin
- S4_File Oregano_seed/20151029T190907-freq.bin
- __MACOSX/S4_File Oregano_seed/._20151029T190907-freq.bin
- S4_File Oregano_seed/20151029T192453-freq.bin
- __MACOSX/S4_File Oregano_seed/._20151029T192453-freq.bin
- S4_File Oregano_seed/20151029T194038-freq.bin
- __MACOSX/S4_File Oregano_seed/._20151029T194038-freq.bin
- S4_File Oregano_seed/20151029T195624-freq.bin
- __MACOSX/S4_File Oregano_seed/._20151029T195624-freq.bin
- S4_File Oregano_seed/20151029T201210-freq.bin
- __MACOSX/S4_File Oregano_seed/._20151029T201210-freq.bin
- S4_File Oregano_seed/20151029T202756-freq.bin
- __MACOSX/S4_File Oregano_seed/._20151029T202756-freq.bin
- S4_File Oregano_seed/20151029T204342-freq.bin
- __MACOSX/S4_File Oregano_seed/._20151029T204342-freq.bin
- S4_File Oregano_seed/20151029T205927-freq.bin
- __MACOSX/S4_File Oregano_seed/._20151029T205927-freq.bin
- S4_File Oregano_seed/20151029T211513-freq.bin
- __MACOSX/S4_File Oregano_seed/._20151029T211513-freq.bin
- S4_File Oregano_seed/20151029T213059-freq.bin
- __MACOSX/S4_File Oregano_seed/._20151029T213059-freq.bin
- S4_File Oregano_seed/20151029T214645-freq.bin
- __MACOSX/S4_File Oregano_seed/._20151029T214645-freq.bin
- S4_File Oregano_seed/20151029T220231-freq.bin
- __MACOSX/S4_File Oregano_seed/._20151029T220231-freq.bin
- S4_File Oregano_seed/20151029T221817-freq.bin
- __MACOSX/S4_File Oregano_seed/._20151029T221817-freq.bin
- S4_File Oregano_seed/20151029T223402-freq.bin
- __MACOSX/S4_File Oregano_seed/._20151029T223402-freq.bin
- S4_File Oregano_seed/20151029T224948-freq.bin
- __MACOSX/S4_File Oregano_seed/._20151029T224948-freq.bin
- S4_File Oregano_seed/20151029T230534-freq.bin
- __MACOSX/S4_File Oregano_seed/._20151029T230534-freq.bin
- S4_File Oregano_seed/20151029T232120-freq.bin
- __MACOSX/S4_File Oregano_seed/._20151029T232120-freq.bin
- S4_File Oregano_seed/20151029T233706-freq.bin
- __MACOSX/S4_File Oregano_seed/._20151029T233706-freq.bin
- S4_File Oregano_seed/20151029T235251-freq.bin
- __MACOSX/S4_File Oregano_seed/._20151029T235251-freq.bin
- S4_File Oregano_seed/20151030T000837-freq.bin
- __MACOSX/S4_File Oregano_seed/._20151030T000837-freq.bin
- S4_File Oregano_seed/20151030T002423-freq.bin
- __MACOSX/S4_File Oregano_seed/._20151030T002423-freq.bin
- S4_File Oregano_seed/20151030T004009-freq.bin
- __MACOSX/S4_File Oregano_seed/._20151030T004009-freq.bin
- S4_File Oregano_seed/20151030T005555-freq.bin
- __MACOSX/S4_File Oregano_seed/._20151030T005555-freq.bin
- S4_File Oregano_seed/20151030T011140-freq.bin
- __MACOSX/S4_File Oregano_seed/._20151030T011140-freq.bin
- S4_File Oregano_seed/20151030T012726-freq.bin
- __MACOSX/S4_File Oregano_seed/._20151030T012726-freq.bin
- S4_File Oregano_seed/20151030T014312-freq.bin
- __MACOSX/S4_File Oregano_seed/._20151030T014312-freq.bin
- S4_File Oregano_seed/20151030T015858-freq.bin
- __MACOSX/S4_File Oregano_seed/._20151030T015858-freq.bin
- S4_File Oregano_seed/20151030T021444-freq.bin
- __MACOSX/S4_File Oregano_seed/._20151030T021444-freq.bin
- S4_File Oregano_seed/20151030T023030-freq.bin
- __MACOSX/S4_File Oregano_seed/._20151030T023030-freq.bin
- S4_File Oregano_seed/20151030T024615-freq.bin
- __MACOSX/S4_File Oregano_seed/._20151030T024615-freq.bin
- S4_File Oregano_seed/20151030T030201-freq.bin
- __MACOSX/S4_File Oregano_seed/._20151030T030201-freq.bin
- S4_File Oregano_seed/20151030T031747-freq.bin
- __MACOSX/S4_File Oregano_seed/._20151030T031747-freq.bin
- S4_File Oregano_seed/20151030T033333-freq.bin
- __MACOSX/S4_File Oregano_seed/._20151030T033333-freq.bin
- S4_File Oregano_seed/20151030T034919-freq.bin
- __MACOSX/S4_File Oregano_seed/._20151030T034919-freq.bin
- S4_File Oregano_seed/20151030T040504-freq.bin
- __MACOSX/S4_File Oregano_seed/._20151030T040504-freq.bin
- S4_File Oregano_seed/20151030T042050-freq.bin
- __MACOSX/S4_File Oregano_seed/._20151030T042050-freq.bin
- S4_File Oregano_seed/20151030T043636-freq.bin
- __MACOSX/S4_File Oregano_seed/._20151030T043636-freq.bin
- S4_File Oregano_seed/20151030T045222-freq.bin
- __MACOSX/S4_File Oregano_seed/._20151030T045222-freq.bin
- S4_File Oregano_seed/20151030T050808-freq.bin
- __MACOSX/S4_File Oregano_seed/._20151030T050808-freq.bin
- S4_File Oregano_seed/20151030T052353-freq.bin
- __MACOSX/S4_File Oregano_seed/._20151030T052353-freq.bin
- S4_File Oregano_seed/20151030T053939-freq.bin
- __MACOSX/S4_File Oregano_seed/._20151030T053939-freq.bin
- S4_File Oregano_seed/20151030T055525-freq.bin
- __MACOSX/S4_File Oregano_seed/._20151030T055525-freq.bin
- S4_File Oregano_seed/20151030T061111-freq.bin
- __MACOSX/S4_File Oregano_seed/._20151030T061111-freq.bin
- S4_File Oregano_seed/20151030T062657-freq.bin
- __MACOSX/S4_File Oregano_seed/._20151030T062657-freq.bin
- S4_File Oregano_seed/20151030T064243-freq.bin
- __MACOSX/S4_File Oregano_seed/._20151030T064243-freq.bin
- S4_File Oregano_seed/20151030T065828-freq.bin
- __MACOSX/S4_File Oregano_seed/._20151030T065828-freq.bin
- S4_File Oregano_seed/20151030T071414-freq.bin
- __MACOSX/S4_File Oregano_seed/._20151030T071414-freq.bin
- S4_File Oregano_seed/20151030T073000-freq.bin
- __MACOSX/S4_File Oregano_seed/._20151030T073000-freq.bin
- S4_File Oregano_seed/20151030T074546-freq.bin
- __MACOSX/S4_File Oregano_seed/._20151030T074546-freq.bin
- S4_File Oregano_seed/20151030T080132-freq.bin
- __MACOSX/S4_File Oregano_seed/._20151030T080132-freq.bin
- S4_File Oregano_seed/20151030T081717-freq.bin
- __MACOSX/S4_File Oregano_seed/._20151030T081717-freq.bin
- S4_File Oregano_seed/20151030T083303-freq.bin
- __MACOSX/S4_File Oregano_seed/._20151030T083303-freq.bin
- S4_File Oregano_seed/20151030T084849-freq.bin
- __MACOSX/S4_File Oregano_seed/._20151030T084849-freq.bin
- S4_File Oregano_seed/20151030T090435-freq.bin
- __MACOSX/S4_File Oregano_seed/._20151030T090435-freq.bin
- S4_File Oregano_seed/20151030T092020-freq.bin
- __MACOSX/S4_File Oregano_seed/._20151030T092020-freq.bin
- S4_File Oregano_seed/20151030T093606-freq.bin
- __MACOSX/S4_File Oregano_seed/._20151030T093606-freq.bin
- S4_File Oregano_seed/20151030T095152-freq.bin
- __MACOSX/S4_File Oregano_seed/._20151030T095152-freq.bin
- S4_File Oregano_seed/20151030T100738-freq.bin
- __MACOSX/S4_File Oregano_seed/._20151030T100738-freq.bin
- S4_File Oregano_seed/20151030T102323-freq.bin
- __MACOSX/S4_File Oregano_seed/._20151030T102323-freq.bin
- S4_File Oregano_seed/20151030T103909-freq.bin
- __MACOSX/S4_File Oregano_seed/._20151030T103909-freq.bin
- S4_File Oregano_seed/20151030T105455-freq.bin
- __MACOSX/S4_File Oregano_seed/._20151030T105455-freq.bin
- S4_File Oregano_seed/20151030T111041-freq.bin
- __MACOSX/S4_File Oregano_seed/._20151030T111041-freq.bin
- S4_File Oregano_seed/20151030T112626-freq.bin
- __MACOSX/S4_File Oregano_seed/._20151030T112626-freq.bin
- S4_File Oregano_seed/20151030T114212-freq.bin
- __MACOSX/S4_File Oregano_seed/._20151030T114212-freq.bin
- S4_File Oregano_seed/20151030T115758-freq.bin
- __MACOSX/S4_File Oregano_seed/._20151030T115758-freq.bin
- S4_File Oregano_seed/20151030T121344-freq.bin
- __MACOSX/S4_File Oregano_seed/._20151030T121344-freq.bin
- S4_File Oregano_seed/20151030T122929-freq.bin
- __MACOSX/S4_File Oregano_seed/._20151030T122929-freq.bin
- S4_File Oregano_seed/20151030T124515-freq.bin
- __MACOSX/S4_File Oregano_seed/._20151030T124515-freq.bin
- S4_File Oregano_seed/20151030T130101-freq.bin
- __MACOSX/S4_File Oregano_seed/._20151030T130101-freq.bin
- S4_File Oregano_seed/20151030T131647-freq.bin
- __MACOSX/S4_File Oregano_seed/._20151030T131647-freq.bin
- S4_File Oregano_seed/20151030T133232-freq.bin
- __MACOSX/S4_File Oregano_seed/._20151030T133232-freq.bin
- S4_File Oregano_seed/20151030T134818-freq.bin
- __MACOSX/S4_File Oregano_seed/._20151030T134818-freq.bin
- S4_File Oregano_seed/20151030T140404-freq.bin
- __MACOSX/S4_File Oregano_seed/._20151030T140404-freq.bin
- S4_File Oregano_seed/20151030T141950-freq.bin
- __MACOSX/S4_File Oregano_seed/._20151030T141950-freq.bin
- S4_File Oregano_seed/20151030T143535-freq.bin
- __MACOSX/S4_File Oregano_seed/._20151030T143535-freq.bin
- S4_File Oregano_seed/20151030T145121-freq.bin
- __MACOSX/S4_File Oregano_seed/._20151030T145121-freq.bin
- S4_File Oregano_seed/20151030T150707-freq.bin
- __MACOSX/S4_File Oregano_seed/._20151030T150707-freq.bin
- S4_File Oregano_seed/20151030T152253-freq.bin
- __MACOSX/S4_File Oregano_seed/._20151030T152253-freq.bin
- S4_File Oregano_seed/20151030T153838-freq.bin
- __MACOSX/S4_File Oregano_seed/._20151030T153838-freq.bin
- S4_File Oregano_seed/20151030T155424-freq.bin
- __MACOSX/S4_File Oregano_seed/._20151030T155424-freq.bin
- S4_File Oregano_seed/20151030T161010-freq.bin
- __MACOSX/S4_File Oregano_seed/._20151030T161010-freq.bin
- S4_File Oregano_seed/20151030T162555-freq.bin
- __MACOSX/S4_File Oregano_seed/._20151030T162555-freq.bin
- S4_File Oregano_seed/20151030T164141-freq.bin
- __MACOSX/S4_File Oregano_seed/._20151030T164141-freq.bin
- S4_File Oregano_seed/20151030T165727-freq.bin
- __MACOSX/S4_File Oregano_seed/._20151030T165727-freq.bin
- S4_File Oregano_seed/20151030T171313-freq.bin
- __MACOSX/S4_File Oregano_seed/._20151030T171313-freq.bin
- S4_File Oregano_seed/20151030T172858-freq.bin
- __MACOSX/S4_File Oregano_seed/._20151030T172858-freq.bin
- S4_File Oregano_seed/20151030T174444-freq.bin
- __MACOSX/S4_File Oregano_seed/._20151030T174444-freq.bin
- S4_File Oregano_seed/20151030T180030-freq.bin
- __MACOSX/S4_File Oregano_seed/._20151030T180030-freq.bin
- S4_File Oregano_seed/20151030T181616-freq.bin
- __MACOSX/S4_File Oregano_seed/._20151030T181616-freq.bin
- S4_File Oregano_seed/20151030T183202-freq.bin
- __MACOSX/S4_File Oregano_seed/._20151030T183202-freq.bin
- S4_File Oregano_seed/20151030T184747-freq.bin
- __MACOSX/S4_File Oregano_seed/._20151030T184747-freq.bin
- S4_File Oregano_seed/20151030T190333-freq.bin
- __MACOSX/S4_File Oregano_seed/._20151030T190333-freq.bin
- S4_File Oregano_seed/20151030T191919-freq.bin
- __MACOSX/S4_File Oregano_seed/._20151030T191919-freq.bin
- S4_File Oregano_seed/20151030T193505-freq.bin
- __MACOSX/S4_File Oregano_seed/._20151030T193505-freq.bin
- S4_File Oregano_seed/20151030T195051-freq.bin
- __MACOSX/S4_File Oregano_seed/._20151030T195051-freq.bin
- S4_File Oregano_seed/20151030T200636-freq.bin
- __MACOSX/S4_File Oregano_seed/._20151030T200636-freq.bin
- S4_File Oregano_seed/20151030T202222-freq.bin
- __MACOSX/S4_File Oregano_seed/._20151030T202222-freq.bin
- S4_File Oregano_seed/20151030T203808-freq.bin
- __MACOSX/S4_File Oregano_seed/._20151030T203808-freq.bin
- S4_File Oregano_seed/20151030T205354-freq.bin
- __MACOSX/S4_File Oregano_seed/._20151030T205354-freq.bin
- S4_File Oregano_seed/20151030T210940-freq.bin
- __MACOSX/S4_File Oregano_seed/._20151030T210940-freq.bin
- S4_File Oregano_seed/20151030T212526-freq.bin
- __MACOSX/S4_File Oregano_seed/._20151030T212526-freq.bin
- S4_File Oregano_seed/20151030T214111-freq.bin
- __MACOSX/S4_File Oregano_seed/._20151030T214111-freq.bin
- S4_File Oregano_seed/20151030T215657-freq.bin
- __MACOSX/S4_File Oregano_seed/._20151030T215657-freq.bin
- S4_File Oregano_seed/20151030T221243-freq.bin
- __MACOSX/S4_File Oregano_seed/._20151030T221243-freq.bin
- S4_File Oregano_seed/20151030T222829-freq.bin
- __MACOSX/S4_File Oregano_seed/._20151030T222829-freq.bin
- S4_File Oregano_seed/20151030T224415-freq.bin
- __MACOSX/S4_File Oregano_seed/._20151030T224415-freq.bin
- S4_File Oregano_seed/20151030T230001-freq.bin
- __MACOSX/S4_File Oregano_seed/._20151030T230001-freq.bin
- S4_File Oregano_seed/20151030T231546-freq.bin
- __MACOSX/S4_File Oregano_seed/._20151030T231546-freq.bin
- S4_File Oregano_seed/20151030T233132-freq.bin
- __MACOSX/S4_File Oregano_seed/._20151030T233132-freq.bin
- S4_File Oregano_seed/20151030T234718-freq.bin
- __MACOSX/S4_File Oregano_seed/._20151030T234718-freq.bin
- S4_File Oregano_seed/20151031T000304-freq.bin
- __MACOSX/S4_File Oregano_seed/._20151031T000304-freq.bin
- S4_File Oregano_seed/20151031T001850-freq.bin
- __MACOSX/S4_File Oregano_seed/._20151031T001850-freq.bin
- S4_File Oregano_seed/20151031T003435-freq.bin
- __MACOSX/S4_File Oregano_seed/._20151031T003435-freq.bin
- S4_File Oregano_seed/20151031T005021-freq.bin
- __MACOSX/S4_File Oregano_seed/._20151031T005021-freq.bin
- S4_File Oregano_seed/20151031T010607-freq.bin
- __MACOSX/S4_File Oregano_seed/._20151031T010607-freq.bin
- S4_File Oregano_seed/20151031T012153-freq.bin
- __MACOSX/S4_File Oregano_seed/._20151031T012153-freq.bin
- S4_File Oregano_seed/20151031T013739-freq.bin
- __MACOSX/S4_File Oregano_seed/._20151031T013739-freq.bin
- S4_File Oregano_seed/20151031T015325-freq.bin
- __MACOSX/S4_File Oregano_seed/._20151031T015325-freq.bin
- S4_File Oregano_seed/20151031T020910-freq.bin
- __MACOSX/S4_File Oregano_seed/._20151031T020910-freq.bin
- S4_File Oregano_seed/20151031T022456-freq.bin
[truncated: 130 more entries]
