# Supplementary material for: Measuring the mass, volume, and density of microgram-sized objects in fluid
Source: PLoS One. 2017 Apr 5;12(4):e0174068. doi: 10.1371/journal.pone.0174068 (PMC5381818; doi:10.1371/journal.pone.0174068)
Supplement: S5 File — (ZIP) [file pone.0174068.s011.zip]

Archive with 782 entries (779 files):
- S5_File Magnesium/
- S5_File Magnesium/.DS_Store
- __MACOSX/
- __MACOSX/S5_File Magnesium/
- __MACOSX/S5_File Magnesium/._.DS_Store
- S5_File Magnesium/20160722T13003-freq.bin
- __MACOSX/S5_File Magnesium/._20160722T13003-freq.bin
- S5_File Magnesium/20160722T13501-freq.bin
- __MACOSX/S5_File Magnesium/._20160722T13501-freq.bin
- S5_File Magnesium/20160722T14385-freq.bin
- __MACOSX/S5_File Magnesium/._20160722T14385-freq.bin
- S5_File Magnesium/20160722T14484-freq.bin
- __MACOSX/S5_File Magnesium/._20160722T14484-freq.bin
- S5_File Magnesium/20160722T14491-freq.bin
- __MACOSX/S5_File Magnesium/._20160722T14491-freq.bin
- S5_File Magnesium/20160722T14494-freq.bin
- __MACOSX/S5_File Magnesium/._20160722T14494-freq.bin
- S5_File Magnesium/20160722T14501-freq.bin
- __MACOSX/S5_File Magnesium/._20160722T14501-freq.bin
- S5_File Magnesium/20160722T14504-freq.bin
- __MACOSX/S5_File Magnesium/._20160722T14504-freq.bin
- S5_File Magnesium/20160722T14511-freq.bin
- __MACOSX/S5_File Magnesium/._20160722T14511-freq.bin
- S5_File Magnesium/20160722T14514-freq.bin
- __MACOSX/S5_File Magnesium/._20160722T14514-freq.bin
- S5_File Magnesium/20160722T14521-freq.bin
- __MACOSX/S5_File Magnesium/._20160722T14521-freq.bin
- S5_File Magnesium/20160722T14524-freq.bin
- __MACOSX/S5_File Magnesium/._20160722T14524-freq.bin
- S5_File Magnesium/20160722T14531-freq.bin
- __MACOSX/S5_File Magnesium/._20160722T14531-freq.bin
- S5_File Magnesium/20160722T14534-freq.bin
- __MACOSX/S5_File Magnesium/._20160722T14534-freq.bin
- S5_File Magnesium/20160722T14541-freq.bin
- __MACOSX/S5_File Magnesium/._20160722T14541-freq.bin
- S5_File Magnesium/20160722T14544-freq.bin
- __MACOSX/S5_File Magnesium/._20160722T14544-freq.bin
- S5_File Magnesium/20160722T14551-freq.bin
- __MACOSX/S5_File Magnesium/._20160722T14551-freq.bin
- S5_File Magnesium/20160722T14554-freq.bin
- __MACOSX/S5_File Magnesium/._20160722T14554-freq.bin
- S5_File Magnesium/20160722T14561-freq.bin
- __MACOSX/S5_File Magnesium/._20160722T14561-freq.bin
- S5_File Magnesium/20160722T14564-freq.bin
- __MACOSX/S5_File Magnesium/._20160722T14564-freq.bin
- S5_File Magnesium/20160722T14571-freq.bin
- __MACOSX/S5_File Magnesium/._20160722T14571-freq.bin
- S5_File Magnesium/20160722T14574-freq.bin
- __MACOSX/S5_File Magnesium/._20160722T14574-freq.bin
- S5_File Magnesium/20160722T14581-freq.bin
- __MACOSX/S5_File Magnesium/._20160722T14581-freq.bin
- S5_File Magnesium/20160722T14584-freq.bin
- __MACOSX/S5_File Magnesium/._20160722T14584-freq.bin
- S5_File Magnesium/20160722T14591-freq.bin
- __MACOSX/S5_File Magnesium/._20160722T14591-freq.bin
- S5_File Magnesium/20160722T14594-freq.bin
- __MACOSX/S5_File Magnesium/._20160722T14594-freq.bin
- S5_File Magnesium/20160722T15001-freq.bin
- __MACOSX/S5_File Magnesium/._20160722T15001-freq.bin
- S5_File Magnesium/20160722T15004-freq.bin
- __MACOSX/S5_File Magnesium/._20160722T15004-freq.bin
- S5_File Magnesium/20160722T15011-freq.bin
- __MACOSX/S5_File Magnesium/._20160722T15011-freq.bin
- S5_File Magnesium/20160722T15014-freq.bin
- __MACOSX/S5_File Magnesium/._20160722T15014-freq.bin
- S5_File Magnesium/20160722T15021-freq.bin
- __MACOSX/S5_File Magnesium/._20160722T15021-freq.bin
- S5_File Magnesium/20160722T15024-freq.bin
- __MACOSX/S5_File Magnesium/._20160722T15024-freq.bin
- S5_File Magnesium/20160722T15031-freq.bin
- __MACOSX/S5_File Magnesium/._20160722T15031-freq.bin
- S5_File Magnesium/20160722T15034-freq.bin
- __MACOSX/S5_File Magnesium/._20160722T15034-freq.bin
- S5_File Magnesium/20160722T15041-freq.bin
- __MACOSX/S5_File Magnesium/._20160722T15041-freq.bin
- S5_File Magnesium/20160722T15044-freq.bin
- __MACOSX/S5_File Magnesium/._20160722T15044-freq.bin
- S5_File Magnesium/20160722T15051-freq.bin
- __MACOSX/S5_File Magnesium/._20160722T15051-freq.bin
- S5_File Magnesium/20160722T15054-freq.bin
- __MACOSX/S5_File Magnesium/._20160722T15054-freq.bin
- S5_File Magnesium/20160722T15061-freq.bin
- __MACOSX/S5_File Magnesium/._20160722T15061-freq.bin
- S5_File Magnesium/20160722T15064-freq.bin
- __MACOSX/S5_File Magnesium/._20160722T15064-freq.bin
- S5_File Magnesium/20160722T15071-freq.bin
- __MACOSX/S5_File Magnesium/._20160722T15071-freq.bin
- S5_File Magnesium/20160722T15074-freq.bin
- __MACOSX/S5_File Magnesium/._20160722T15074-freq.bin
- S5_File Magnesium/20160722T15081-freq.bin
- __MACOSX/S5_File Magnesium/._20160722T15081-freq.bin
- S5_File Magnesium/20160722T15084-freq.bin
- __MACOSX/S5_File Magnesium/._20160722T15084-freq.bin
- S5_File Magnesium/20160722T15091-freq.bin
- __MACOSX/S5_File Magnesium/._20160722T15091-freq.bin
- S5_File Magnesium/20160722T15094-freq.bin
- __MACOSX/S5_File Magnesium/._20160722T15094-freq.bin
- S5_File Magnesium/20160722T15101-freq.bin
- __MACOSX/S5_File Magnesium/._20160722T15101-freq.bin
- S5_File Magnesium/20160722T15104-freq.bin
- __MACOSX/S5_File Magnesium/._20160722T15104-freq.bin
- S5_File Magnesium/20160722T15111-freq.bin
- __MACOSX/S5_File Magnesium/._20160722T15111-freq.bin
- S5_File Magnesium/20160722T15114-freq.bin
- __MACOSX/S5_File Magnesium/._20160722T15114-freq.bin
- S5_File Magnesium/20160722T15121-freq.bin
- __MACOSX/S5_File Magnesium/._20160722T15121-freq.bin
- S5_File Magnesium/20160722T15124-freq.bin
- __MACOSX/S5_File Magnesium/._20160722T15124-freq.bin
- S5_File Magnesium/20160722T15131-freq.bin
- __MACOSX/S5_File Magnesium/._20160722T15131-freq.bin
- S5_File Magnesium/20160722T15134-freq.bin
- __MACOSX/S5_File Magnesium/._20160722T15134-freq.bin
- S5_File Magnesium/20160722T15141-freq.bin
- __MACOSX/S5_File Magnesium/._20160722T15141-freq.bin
- S5_File Magnesium/20160722T15144-freq.bin
- __MACOSX/S5_File Magnesium/._20160722T15144-freq.bin
- S5_File Magnesium/20160722T15244-freq.bin
- __MACOSX/S5_File Magnesium/._20160722T15244-freq.bin
- S5_File Magnesium/20160722T15402-freq.bin
- __MACOSX/S5_File Magnesium/._20160722T15402-freq.bin
- S5_File Magnesium/20160722T15412-freq.bin
- __MACOSX/S5_File Magnesium/._20160722T15412-freq.bin
- S5_File Magnesium/20160722T15422-freq.bin
- __MACOSX/S5_File Magnesium/._20160722T15422-freq.bin
- S5_File Magnesium/20160722T15432-freq.bin
- __MACOSX/S5_File Magnesium/._20160722T15432-freq.bin
- S5_File Magnesium/20160722T15442-freq.bin
- __MACOSX/S5_File Magnesium/._20160722T15442-freq.bin
- S5_File Magnesium/20160722T15452-freq.bin
- __MACOSX/S5_File Magnesium/._20160722T15452-freq.bin
- S5_File Magnesium/20160722T15462-freq.bin
- __MACOSX/S5_File Magnesium/._20160722T15462-freq.bin
- S5_File Magnesium/20160722T15472-freq.bin
- __MACOSX/S5_File Magnesium/._20160722T15472-freq.bin
- S5_File Magnesium/20160722T15482-freq.bin
- __MACOSX/S5_File Magnesium/._20160722T15482-freq.bin
- S5_File Magnesium/20160722T15492-freq.bin
- __MACOSX/S5_File Magnesium/._20160722T15492-freq.bin
- S5_File Magnesium/20160722T15502-freq.bin
- __MACOSX/S5_File Magnesium/._20160722T15502-freq.bin
- S5_File Magnesium/20160722T15512-freq.bin
- __MACOSX/S5_File Magnesium/._20160722T15512-freq.bin
- S5_File Magnesium/20160722T15522-freq.bin
- __MACOSX/S5_File Magnesium/._20160722T15522-freq.bin
- S5_File Magnesium/20160722T15532-freq.bin
- __MACOSX/S5_File Magnesium/._20160722T15532-freq.bin
- S5_File Magnesium/20160722T15542-freq.bin
- __MACOSX/S5_File Magnesium/._20160722T15542-freq.bin
- S5_File Magnesium/20160722T15552-freq.bin
- __MACOSX/S5_File Magnesium/._20160722T15552-freq.bin
- S5_File Magnesium/20160722T15562-freq.bin
- __MACOSX/S5_File Magnesium/._20160722T15562-freq.bin
- S5_File Magnesium/20160722T15572-freq.bin
- __MACOSX/S5_File Magnesium/._20160722T15572-freq.bin
- S5_File Magnesium/20160722T15582-freq.bin
- __MACOSX/S5_File Magnesium/._20160722T15582-freq.bin
- S5_File Magnesium/20160722T15592-freq.bin
- __MACOSX/S5_File Magnesium/._20160722T15592-freq.bin
- S5_File Magnesium/20160722T16002-freq.bin
- __MACOSX/S5_File Magnesium/._20160722T16002-freq.bin
- S5_File Magnesium/20160722T16012-freq.bin
- __MACOSX/S5_File Magnesium/._20160722T16012-freq.bin
- S5_File Magnesium/20160722T16022-freq.bin
- __MACOSX/S5_File Magnesium/._20160722T16022-freq.bin
- S5_File Magnesium/20160722T16032-freq.bin
- __MACOSX/S5_File Magnesium/._20160722T16032-freq.bin
- S5_File Magnesium/20160722T16132-freq.bin
- __MACOSX/S5_File Magnesium/._20160722T16132-freq.bin
- S5_File Magnesium/20160722T16232-freq.bin
- __MACOSX/S5_File Magnesium/._20160722T16232-freq.bin
- S5_File Magnesium/20160722T16434-freq.bin
- __MACOSX/S5_File Magnesium/._20160722T16434-freq.bin
- S5_File Magnesium/20160722T16534-freq.bin
- __MACOSX/S5_File Magnesium/._20160722T16534-freq.bin
- S5_File Magnesium/20160722T17034-freq.bin
- __MACOSX/S5_File Magnesium/._20160722T17034-freq.bin
- S5_File Magnesium/20160722T17134-freq.bin
- __MACOSX/S5_File Magnesium/._20160722T17134-freq.bin
- S5_File Magnesium/20160722T17234-freq.bin
- __MACOSX/S5_File Magnesium/._20160722T17234-freq.bin
- S5_File Magnesium/20160722T17334-freq.bin
- __MACOSX/S5_File Magnesium/._20160722T17334-freq.bin
- S5_File Magnesium/20160722T17434-freq.bin
- __MACOSX/S5_File Magnesium/._20160722T17434-freq.bin
- S5_File Magnesium/20160722T17534-freq.bin
- __MACOSX/S5_File Magnesium/._20160722T17534-freq.bin
- S5_File Magnesium/20160722T18034-freq.bin
- __MACOSX/S5_File Magnesium/._20160722T18034-freq.bin
- S5_File Magnesium/20160722T18134-freq.bin
- __MACOSX/S5_File Magnesium/._20160722T18134-freq.bin
- S5_File Magnesium/20160722T18234-freq.bin
- __MACOSX/S5_File Magnesium/._20160722T18234-freq.bin
- S5_File Magnesium/20160722T18334-freq.bin
- __MACOSX/S5_File Magnesium/._20160722T18334-freq.bin
- S5_File Magnesium/20160722T18434-freq.bin
- __MACOSX/S5_File Magnesium/._20160722T18434-freq.bin
- S5_File Magnesium/20160722T18534-freq.bin
- __MACOSX/S5_File Magnesium/._20160722T18534-freq.bin
- S5_File Magnesium/20160722T19034-freq.bin
- __MACOSX/S5_File Magnesium/._20160722T19034-freq.bin
- S5_File Magnesium/20160722T19134-freq.bin
- __MACOSX/S5_File Magnesium/._20160722T19134-freq.bin
- S5_File Magnesium/20160722T19234-freq.bin
- __MACOSX/S5_File Magnesium/._20160722T19234-freq.bin
- S5_File Magnesium/20160722T19334-freq.bin
- __MACOSX/S5_File Magnesium/._20160722T19334-freq.bin
- S5_File Magnesium/20160722T19434-freq.bin
- __MACOSX/S5_File Magnesium/._20160722T19434-freq.bin
- S5_File Magnesium/20160722T19534-freq.bin
- __MACOSX/S5_File Magnesium/._20160722T19534-freq.bin
- S5_File Magnesium/20160722T20034-freq.bin
- __MACOSX/S5_File Magnesium/._20160722T20034-freq.bin
- S5_File Magnesium/20160722T20134-freq.bin
- __MACOSX/S5_File Magnesium/._20160722T20134-freq.bin
- S5_File Magnesium/20160722T20234-freq.bin
- __MACOSX/S5_File Magnesium/._20160722T20234-freq.bin
- S5_File Magnesium/20160722T20334-freq.bin
- __MACOSX/S5_File Magnesium/._20160722T20334-freq.bin
- S5_File Magnesium/20160722T20434-freq.bin
- __MACOSX/S5_File Magnesium/._20160722T20434-freq.bin
- S5_File Magnesium/20160722T20534-freq.bin
- __MACOSX/S5_File Magnesium/._20160722T20534-freq.bin
- S5_File Magnesium/20160722T21034-freq.bin
- __MACOSX/S5_File Magnesium/._20160722T21034-freq.bin
- S5_File Magnesium/20160722T21134-freq.bin
- __MACOSX/S5_File Magnesium/._20160722T21134-freq.bin
- S5_File Magnesium/20160722T21234-freq.bin
- __MACOSX/S5_File Magnesium/._20160722T21234-freq.bin
- S5_File Magnesium/20160722T21334-freq.bin
- __MACOSX/S5_File Magnesium/._20160722T21334-freq.bin
- S5_File Magnesium/20160722T21434-freq.bin
- __MACOSX/S5_File Magnesium/._20160722T21434-freq.bin
- S5_File Magnesium/20160722T21534-freq.bin
- __MACOSX/S5_File Magnesium/._20160722T21534-freq.bin
- S5_File Magnesium/20160722T22034-freq.bin
- __MACOSX/S5_File Magnesium/._20160722T22034-freq.bin
- S5_File Magnesium/20160722T22134-freq.bin
- __MACOSX/S5_File Magnesium/._20160722T22134-freq.bin
- S5_File Magnesium/20160722T22234-freq.bin
- __MACOSX/S5_File Magnesium/._20160722T22234-freq.bin
- S5_File Magnesium/20160722T22334-freq.bin
- __MACOSX/S5_File Magnesium/._20160722T22334-freq.bin
- S5_File Magnesium/20160722T22434-freq.bin
- __MACOSX/S5_File Magnesium/._20160722T22434-freq.bin
- S5_File Magnesium/20160722T22534-freq.bin
- __MACOSX/S5_File Magnesium/._20160722T22534-freq.bin
- S5_File Magnesium/20160722T23034-freq.bin
- __MACOSX/S5_File Magnesium/._20160722T23034-freq.bin
- S5_File Magnesium/20160722T23134-freq.bin
- __MACOSX/S5_File Magnesium/._20160722T23134-freq.bin
- S5_File Magnesium/20160722T23234-freq.bin
- __MACOSX/S5_File Magnesium/._20160722T23234-freq.bin
- S5_File Magnesium/20160722T23334-freq.bin
- __MACOSX/S5_File Magnesium/._20160722T23334-freq.bin
- S5_File Magnesium/20160722T23434-freq.bin
- __MACOSX/S5_File Magnesium/._20160722T23434-freq.bin
- S5_File Magnesium/20160722T23534-freq.bin
- __MACOSX/S5_File Magnesium/._20160722T23534-freq.bin
- S5_File Magnesium/20160723T00034-freq.bin
- __MACOSX/S5_File Magnesium/._20160723T00034-freq.bin
- S5_File Magnesium/20160723T00134-freq.bin
- __MACOSX/S5_File Magnesium/._20160723T00134-freq.bin
- S5_File Magnesium/20160723T00234-freq.bin
- __MACOSX/S5_File Magnesium/._20160723T00234-freq.bin
- S5_File Magnesium/20160723T00334-freq.bin
- __MACOSX/S5_File Magnesium/._20160723T00334-freq.bin
- S5_File Magnesium/20160723T00434-freq.bin
- __MACOSX/S5_File Magnesium/._20160723T00434-freq.bin
- S5_File Magnesium/20160723T00534-freq.bin
- __MACOSX/S5_File Magnesium/._20160723T00534-freq.bin
- S5_File Magnesium/20160723T01034-freq.bin
- __MACOSX/S5_File Magnesium/._20160723T01034-freq.bin
- S5_File Magnesium/20160723T01134-freq.bin
- __MACOSX/S5_File Magnesium/._20160723T01134-freq.bin
- S5_File Magnesium/20160723T01234-freq.bin
- __MACOSX/S5_File Magnesium/._20160723T01234-freq.bin
- S5_File Magnesium/20160723T01334-freq.bin
- __MACOSX/S5_File Magnesium/._20160723T01334-freq.bin
- S5_File Magnesium/20160723T01434-freq.bin
- __MACOSX/S5_File Magnesium/._20160723T01434-freq.bin
- S5_File Magnesium/20160723T01534-freq.bin
- __MACOSX/S5_File Magnesium/._20160723T01534-freq.bin
- S5_File Magnesium/20160723T02034-freq.bin
- __MACOSX/S5_File Magnesium/._20160723T02034-freq.bin
- S5_File Magnesium/20160723T02134-freq.bin
- __MACOSX/S5_File Magnesium/._20160723T02134-freq.bin
- S5_File Magnesium/20160723T02234-freq.bin
- __MACOSX/S5_File Magnesium/._20160723T02234-freq.bin
- S5_File Magnesium/20160723T02334-freq.bin
- __MACOSX/S5_File Magnesium/._20160723T02334-freq.bin
- S5_File Magnesium/20160723T02434-freq.bin
- __MACOSX/S5_File Magnesium/._20160723T02434-freq.bin
- S5_File Magnesium/20160723T02534-freq.bin
- __MACOSX/S5_File Magnesium/._20160723T02534-freq.bin
- S5_File Magnesium/20160723T03034-freq.bin
- __MACOSX/S5_File Magnesium/._20160723T03034-freq.bin
- S5_File Magnesium/20160723T03134-freq.bin
- __MACOSX/S5_File Magnesium/._20160723T03134-freq.bin
- S5_File Magnesium/20160723T03234-freq.bin
[truncated: 482 more entries]
