# Supplementary material for: Measuring the mass, volume, and density of microgram-sized objects in fluid
Source: PLoS One. 2017 Apr 5;12(4):e0174068. doi: 10.1371/journal.pone.0174068 (PMC5381818; doi:10.1371/journal.pone.0174068)
Supplement: S5 File — (ZIP) [file pone.0174068.s011.zip › S5_File Magnesium/README.txt]

S5 File:

Raw resonance frequency data from measuring a sample of degrading magnesium using a vibrating glass tube sensor, from Fig 4 (green) of "Measuring the Mass, Volume, and Density of Microgram-Sized Objects in Fluid" by Shirin Mesbah Oskui, Heran C. Bhakta, Graciel Diamante, Huinan Liu, Daniel Schlenk, and William H. Grover, PLOS ONE.

The data format is described in "S1 File" in Supporting Information.
